# Supplementary material for: Cost-utility analysis of community occupational therapy in dementia (COTiD-UK) versus usual care: Results from VALID, a multi-site randomised controlled trial in the UK
Source: PLoS One. 2022 Feb 11;17(2):e0262828. doi: 10.1371/journal.pone.0262828 (PMC8836304; doi:10.1371/journal.pone.0262828)
Supplement: S3 Table — a) average number of contacts/visits per person; b) Duration of each visit/contact in minutes; c) Total number of contacts in the group; Unit costs are in 2017 Pounds sterling (GBP). Part 3. Resource use, unit costs, utility values, QALYs carer (part 3). a) average number of contacts/visits per person; b) Duration of each visit/contact in minutes; c) Total number of contacts in the group; Unit costs are in 2017 Pounds sterling (GBP). (ZIP) [file pone.0262828.s010.zip]

Archive with 2 entries (2 files):
- S3_Table part 1_2.docx
- S3_Table part 3.docx
